# Supplementary material for: Molecular Dynamics-Guided Repositioning of FDA-Approved Drugs for PD-L1 Inhibition with In Vitro Anticancer Potential
Source: Int J Mol Sci. 2025 May 8;26(10):4497. doi: 10.3390/ijms26104497 (PMC12110937; doi:10.3390/ijms26104497)
Supplement: Supplementary file 1 [file ijms-26-04497-s001.zip]

Archive with 1 entries (1 files):
- ijms-3595778-supplementary.pdf
